# Supplementary material for: Towards Robust Robot Control in Cartesian Space Using an Infrastructureless Head- and Eye-Gaze Interface
Source: Sensors (Basel). 2021 Mar 5;21(5):1798. doi: 10.3390/s21051798 (PMC7962065; doi:10.3390/s21051798)
Supplement: Supplementary file 1 [file sensors-21-01798-s001.zip]

Archive with 2 entries (2 files):
- S1-Infrastructureless_Interface_for_robot_control_Head_gaze_head_motion.mp4
- S2-Eye_gaze_position_control_in_Cartesian_Space.mp4
